# Supplementary material for: Legionella relative abundance in shower hose biofilms is associated with specific microbiome members
Source: FEMS Microbes. 2023 Aug 16;4:xtad016. doi: 10.1093/femsmc/xtad016 (PMC10496943; doi:10.1093/femsmc/xtad016)
Supplement: xtad016_Supplemental_Files [file xtad016_supplemental_files.zip]

Archive with 4 entries (4 files):
- FEMSMC-2023-012 supplementary data - reviews and author response.docx
- supp-2.txt
- supp-3.txt
- Cavallaroetal2023_Legionella_showerhoses_Supplementary Information.docx
