# Supplementary material for: Legionella relative abundance in shower hose biofilms is associated with specific microbiome members
Source: FEMS Microbes. 2023 Aug 16;4:xtad016. doi: 10.1093/femsmc/xtad016 (PMC10496943; doi:10.1093/femsmc/xtad016)
Supplement: xtad016_Supplemental_Files [file xtad016_supplemental_files.zip › supp-3.txt]

## =======================================================================================
##  P R O J E C T - H E L P - F I L E
## =======================================================================================
## Project   : p732
## Run       : run210329
## N(Samples): 96
## Platfom   : MiSeq
## Provider  : GDC
## Data Typ  : PE300
## Target    : 18S (Eukaryota)
## Workflow  : Illumina_PE_2step_V051120
## User(s)   : Alessio Cavallaro (Alessio.Cavallaro@eawag.ch)
## =======================================================================================

## =======================================================================================
## Step A | Project Overview / Setup
## =======================================================================================

## -----------------------------------------------------------------
## Run Info
## -----------------------------------------------------------------

# Cluster density: 726 K/mm2 (Optimal 865-965 k/mm2)
# Reads Total: 13.83 M (goal 15 M)
# Reads PF: 13.24 M
# PhiX conc: 9% (loaded 10%)
# %>=Q30: Total 96.18% (should be at least 85%)

## -----------------------------------------------------------------
## Primer Info
## -----------------------------------------------------------------

# >EUK1391F (Lane 1991)
# GTACACACCGCCCGTC
# >EUK1510R (Amaral-Zettler at al. 2009)
# CCTTCYGCAGGTTCACCTAC

## -----------------------------------------------------------------
## Estimated Error Rate
## -----------------------------------------------------------------

# > N(reads)= R1: 11,569,324
# > Number of Instrument IDs: 1 (@M06272:2:0)

R1: (11569324 reads, max len 151, avg 147.1)

Lengths min 35, lo_quartile 146, median 148, hi_quartile 151, max 151
Letter freqs G 30.5%, A 26.1%, C 24.2%, T 19.2%, N 0.039%
EE mean 0.2; min 0.0, lo_quartile 0.0, median 0.0, hi_quartile 0.0, max 22.1

Length         MaxEE 0.50         MaxEE 1.00         MaxEE 2.00
------   ----------------   ----------------   ----------------
    50   11514786( 99.5%)   11542266( 99.8%)   11542460( 99.8%)
    60   11464415( 99.1%)   11540153( 99.7%)   11541689( 99.8%)
    70   11407040( 98.6%)   11531073( 99.7%)   11541525( 99.8%)
    80   11332114( 97.9%)   11509922( 99.5%)   11541157( 99.8%)
    90   11255064( 97.3%)   11478886( 99.2%)   11540182( 99.7%)
   100   11184788( 96.7%)   11438743( 98.9%)   11537583( 99.7%)
   110   11114211( 96.1%)   11391990( 98.5%)   11531308( 99.7%)
   120   11048698( 95.5%)   11345009( 98.1%)   11518027( 99.6%)
   130   10887639( 94.1%)   11198195( 96.8%)   11397481( 98.5%)
   140   10276666( 88.8%)   10584221( 91.5%)   10795900( 93.3%)<
   150    4031021( 34.8%)    4156557( 35.9%)    4250929( 36.7%)

R2: (11569324 reads, max len 151, avg 147.1)

Lengths min 35, lo_quartile 146, median 148, hi_quartile 151, max 151
Letter freqs C 31.2%, T 26.5%, G 23.4%, A 18.8%, N 0.039%
EE mean 0.2; min 0.0, lo_quartile 0.0, median 0.0, hi_quartile 0.1, max 22.1

Length         MaxEE 0.50         MaxEE 1.00         MaxEE 2.00
------   ----------------   ----------------   ----------------
    50   11249494( 97.2%)   11476288( 99.2%)   11542087( 99.8%)
    60   11188666( 96.7%)   11405290( 98.6%)   11540611( 99.8%)
    70   11129498( 96.2%)   11353567( 98.1%)   11538597( 99.7%)
    80   11070747( 95.7%)   11311290( 97.8%)   11524925( 99.6%)
    90   11011558( 95.2%)   11269585( 97.4%)   11491364( 99.3%)
   100   10949630( 94.6%)   11226232( 97.0%)   11450700( 99.0%)
   110   10886868( 94.1%)   11182160( 96.7%)   11414247( 98.7%)
   120   10822688( 93.5%)   11135156( 96.2%)   11381274( 98.4%)
   130   10666057( 92.2%)   10989940( 95.0%)   11251557( 97.3%)
   140   10062753( 87.0%)   10385826( 89.8%)   10654773( 92.1%)<
   150    4094145( 35.4%)    4237481( 36.6%)    4365211( 37.7%)

## =======================================================================================
## Step B | PhiX Filter / Low-Complexity Fitler / Trimming Read End and Merge Read Pairs
## =======================================================================================
Workflow Overview:
◇ B1  - Check-Point: Verify Sample Names
◇ B2  - Check-Point: Sample File Resolution
◇ B3  - GZ-2-FQ and Renaming Files (scratch space)
◇ B4  - Remove PhiX
................................................................................
       Application: usearch v11.0.667_i86linux64
           Command: filter_phix
................................................................................
◇ B5  - Remove Low Complexity Sequences
................................................................................
       Application: usearch v11.0.667_i86linux64
           Command: filter_lowc
         Threshold: 25
................................................................................
◇ B6a - Trim Read End
................................................................................
       Application: usearch v11.0.667_i86linux64
           Command: fastx_truncate
        Trim R1/R2: 10 / 20
................................................................................
◇ B6b - Sync Read-Pairs
       Application: usearch v11.0.667_i86linux64
           Command: fastx_syncpairs
................................................................................
◇ B6c - Merge Read Pairs (Bayesian PE Read Merger)
................................................................................
       Application: usearch v11.0.667_i86linux64
           Command: fastq_mergepairs
       Min Overlap: 20
     Min %Identity: 60
 Min Merged Length: 100
Min Merged Quality: 0
--------------------------------------------------------------------------------
START_Workflow: 13:44:27 31/03/2021
--------------------------------------------------------------------------------
 Start_B1_UniqueSampleNames_Check: 13:44:27 31/03/2021
  ✔︎ PASS - Unique Sample Names (N=96)
 End_B1_UniqueSampleNames_Check: 13:44:27 31/03/2021
................................................................................
 Start_B2_SampleResolutionCheck: 13:44:27 31/03/2021
  ✔︎ PASS - Sample-Name Resolution Check (n=96)
 End_B2_SmpleResolutionCheck: 13:44:29 31/03/2021
................................................................................
 Start_B3_GZ-2-FQ: 13:44:29 31/03/2021
  ➼ N(FilesR1/FilesR2): 96 / 96
 End_B3_GZ-2-FQ: 13:46:43 31/03/2021
................................................................................
 Start_B4_RemovePhiX: 13:46:43 31/03/2021
  S01: N(PhiX_free)= 31046 (-3)
  S02: N(PhiX_free)= 16577 (0)
  S04: N(PhiX_free)= 26264 (-1)
  S05: N(PhiX_free)= 6265 (-4)
  S08: N(PhiX_free)= 5078 (0)
  S09: N(PhiX_free)= 3902 (-2)
  S10: N(PhiX_free)= 17593 (-3)
  S100: N(PhiX_free)= 5955 (0)
  S101: N(PhiX_free)= 15634 (-1)
  S102: N(PhiX_free)= 35780 (-8)
  S102-2: N(PhiX_free)= 55085 (-15)
  S103: N(PhiX_free)= 13066 (-1)
  S104: N(PhiX_free)= 3448 (-1)
  S105: N(PhiX_free)= 12064 (-2)
  S106: N(PhiX_free)= 3888 (-4)
  S107: N(PhiX_free)= 14723 (-13)
  S108: N(PhiX_free)= 2220 (-8)
  S109: N(PhiX_free)= 89 (-5)
  S11: N(PhiX_free)= 474105 (-34)
  S110: N(PhiX_free)= 583 (-7)
  S111: N(PhiX_free)= 332 (-5)
  S112: N(PhiX_free)= 138 (-8)
  S113: N(PhiX_free)= 117 (0)
  S13: N(PhiX_free)= 8883 (0)
  S14: N(PhiX_free)= 658899 (-45)
  S16: N(PhiX_free)= 511738 (-51)
  S17: N(PhiX_free)= 992207 (-51)
  S19: N(PhiX_free)= 28129 (-2)
  S22: N(PhiX_free)= 4000 (0)
  S25: N(PhiX_free)= 340962 (-29)
  S26: N(PhiX_free)= 93681 (-4)
  S27: N(PhiX_free)= 5436 (-1)
  S28: N(PhiX_free)= 27048 (-3)
  S29: N(PhiX_free)= 22829 (-5)
  S33: N(PhiX_free)= 34031 (-4)
  S35: N(PhiX_free)= 6338 (-1)
  S37: N(PhiX_free)= 86 (0)
  S38: N(PhiX_free)= 21772 (0)
  S39: N(PhiX_free)= 5491 (-1)
  S40: N(PhiX_free)= 21984 (-3)
  S41: N(PhiX_free)= 70722 (-2)
  S42: N(PhiX_free)= 2785 (0)
  S43: N(PhiX_free)= 92190 (-6)
  S44: N(PhiX_free)= 315483 (-10)
  S45: N(PhiX_free)= 102623 (-12)
  S46: N(PhiX_free)= 25654 (-2)
  S47: N(PhiX_free)= 28930 (-1)
  S49: N(PhiX_free)= 9828 (-2)
  S50: N(PhiX_free)= 27787 (-2)
  S51: N(PhiX_free)= 32579 (-3)
  S52: N(PhiX_free)= 24080 (-1)
  S53: N(PhiX_free)= 562679 (-61)
  S54: N(PhiX_free)= 146944 (-16)
  S55: N(PhiX_free)= 407403 (-29)
  S56: N(PhiX_free)= 154700 (-16)
  S57: N(PhiX_free)= 22862 (-5)
  S58: N(PhiX_free)= 335672 (-23)
  S59: N(PhiX_free)= 19331 (-4)
  S61: N(PhiX_free)= 153242 (-17)
  S62: N(PhiX_free)= 332912 (-26)
  S63: N(PhiX_free)= 425681 (-35)
  S64: N(PhiX_free)= 87088 (-5)
  S65: N(PhiX_free)= 53204 (-12)
  S66: N(PhiX_free)= 74752 (-7)
  S67: N(PhiX_free)= 19927 (-2)
  S68: N(PhiX_free)= 41120 (-12)
  S69: N(PhiX_free)= 27267 (-4)
  S70: N(PhiX_free)= 402087 (-30)
  S71: N(PhiX_free)= 23650 (-1)
  S73: N(PhiX_free)= 61526 (-5)
  S74: N(PhiX_free)= 32633 (-3)
  S75: N(PhiX_free)= 15613 (-10)
  S76: N(PhiX_free)= 16886 (-5)
  S77: N(PhiX_free)= 10597 (-3)
  S78: N(PhiX_free)= 10032 (-1)
  S79: N(PhiX_free)= 8217 (-4)
  S80: N(PhiX_free)= 492176 (-43)
  S81: N(PhiX_free)= 677181 (-61)
  S82: N(PhiX_free)= 18310 (-2)
  S83: N(PhiX_free)= 337177 (-19)
  S85: N(PhiX_free)= 41680 (-2)
  S86: N(PhiX_free)= 21036 (-4)
  S87: N(PhiX_free)= 32447 (-6)
  S88: N(PhiX_free)= 245418 (-25)
  S89: N(PhiX_free)= 71382 (-9)
  S89-2: N(PhiX_free)= 32466 (-20)
  S90: N(PhiX_free)= 426122 (-19)
  S91: N(PhiX_free)= 111364 (-10)
  S92: N(PhiX_free)= 577600 (-46)
  S93: N(PhiX_free)= 110343 (-18)
  S94: N(PhiX_free)= 16479 (-6)
  S95: N(PhiX_free)= 37813 (-9)
  S97: N(PhiX_free)= 57468 (-7)
  S98: N(PhiX_free)= 69078 (-5)
  S99: N(PhiX_free)= 442978 (-43)
  S99-2: N(PhiX_free)= 43588 (-10)
 End_B4_RemovePhiX: 13:52:23 31/03/2021
................................................................................
 Start_B5_RemoveLowComplexity: 13:52:23 31/03/2021
  S01: N(NoLowComplexity)= 31008 (-38)
  S02: N(NoLowComplexity)= 16538 (-39)
  S04: N(NoLowComplexity)= 26139 (-125)
  S05: N(NoLowComplexity)= 6208 (-57)
  S08: N(NoLowComplexity)= 5039 (-39)
  S09: N(NoLowComplexity)= 3898 (-4)
  S10: N(NoLowComplexity)= 17521 (-72)
  S100: N(NoLowComplexity)= 5945 (-10)
  S101: N(NoLowComplexity)= 15612 (-22)
  S102: N(NoLowComplexity)= 35677 (-103)
  S102-2: N(NoLowComplexity)= 55005 (-80)
  S103: N(NoLowComplexity)= 13043 (-23)
  S104: N(NoLowComplexity)= 3439 (-9)
  S105: N(NoLowComplexity)= 12029 (-35)
  S106: N(NoLowComplexity)= 3886 (-2)
  S107: N(NoLowComplexity)= 14693 (-30)
  S108: N(NoLowComplexity)= 2212 (-8)
  S109: N(NoLowComplexity)= 88 (-1)
  S11: N(NoLowComplexity)= 473262 (-843)
  S110: N(NoLowComplexity)= 577 (-6)
  S111: N(NoLowComplexity)= 327 (-5)
  S112: N(NoLowComplexity)= 137 (-1)
  S113: N(NoLowComplexity)= 99 (-18)
  S13: N(NoLowComplexity)= 8852 (-31)
  S14: N(NoLowComplexity)= 656967 (-1932)
  S16: N(NoLowComplexity)= 510799 (-939)
  S17: N(NoLowComplexity)= 990940 (-1267)
  S19: N(NoLowComplexity)= 28094 (-35)
  S22: N(NoLowComplexity)= 3986 (-14)
  S25: N(NoLowComplexity)= 339073 (-1889)
  S26: N(NoLowComplexity)= 92735 (-946)
  S27: N(NoLowComplexity)= 5390 (-46)
  S28: N(NoLowComplexity)= 26999 (-49)
  S29: N(NoLowComplexity)= 22764 (-65)
  S33: N(NoLowComplexity)= 33754 (-277)
  S35: N(NoLowComplexity)= 6271 (-67)
  S37: N(NoLowComplexity)= 86 (0)
  S38: N(NoLowComplexity)= 21739 (-33)
  S39: N(NoLowComplexity)= 5473 (-18)
  S40: N(NoLowComplexity)= 21913 (-71)
  S41: N(NoLowComplexity)= 70494 (-228)
  S42: N(NoLowComplexity)= 2764 (-21)
  S43: N(NoLowComplexity)= 91706 (-484)
  S44: N(NoLowComplexity)= 314967 (-516)
  S45: N(NoLowComplexity)= 102432 (-191)
  S46: N(NoLowComplexity)= 25481 (-173)
  S47: N(NoLowComplexity)= 28728 (-202)
  S49: N(NoLowComplexity)= 9753 (-75)
  S50: N(NoLowComplexity)= 27744 (-43)
  S51: N(NoLowComplexity)= 32469 (-110)
  S52: N(NoLowComplexity)= 23990 (-90)
  S53: N(NoLowComplexity)= 559537 (-3142)
  S54: N(NoLowComplexity)= 145403 (-1541)
  S55: N(NoLowComplexity)= 404546 (-2857)
  S56: N(NoLowComplexity)= 153876 (-824)
  S57: N(NoLowComplexity)= 22822 (-40)
  S58: N(NoLowComplexity)= 334917 (-755)
  S59: N(NoLowComplexity)= 19276 (-55)
  S61: N(NoLowComplexity)= 152717 (-525)
  S62: N(NoLowComplexity)= 330746 (-2166)
  S63: N(NoLowComplexity)= 423567 (-2114)
  S64: N(NoLowComplexity)= 86883 (-205)
  S65: N(NoLowComplexity)= 53046 (-158)
  S66: N(NoLowComplexity)= 74470 (-282)
  S67: N(NoLowComplexity)= 19865 (-62)
  S68: N(NoLowComplexity)= 40946 (-174)
  S69: N(NoLowComplexity)= 27203 (-64)
  S70: N(NoLowComplexity)= 401207 (-880)
  S71: N(NoLowComplexity)= 23603 (-47)
  S73: N(NoLowComplexity)= 61421 (-105)
  S74: N(NoLowComplexity)= 32574 (-59)
  S75: N(NoLowComplexity)= 15593 (-20)
  S76: N(NoLowComplexity)= 16788 (-98)
  S77: N(NoLowComplexity)= 10559 (-38)
  S78: N(NoLowComplexity)= 9952 (-80)
  S79: N(NoLowComplexity)= 8206 (-11)
  S80: N(NoLowComplexity)= 490574 (-1602)
  S81: N(NoLowComplexity)= 675886 (-1295)
  S82: N(NoLowComplexity)= 18228 (-82)
  S83: N(NoLowComplexity)= 336270 (-907)
  S85: N(NoLowComplexity)= 41546 (-134)
  S86: N(NoLowComplexity)= 20979 (-57)
  S87: N(NoLowComplexity)= 32394 (-53)
  S88: N(NoLowComplexity)= 244858 (-560)
  S89: N(NoLowComplexity)= 71224 (-158)
  S89-2: N(NoLowComplexity)= 32387 (-79)
  S90: N(NoLowComplexity)= 422736 (-3386)
  S91: N(NoLowComplexity)= 110320 (-1044)
  S92: N(NoLowComplexity)= 576758 (-842)
  S93: N(NoLowComplexity)= 110069 (-274)
  S94: N(NoLowComplexity)= 16443 (-36)
  S95: N(NoLowComplexity)= 37716 (-97)
  S97: N(NoLowComplexity)= 57342 (-126)
  S98: N(NoLowComplexity)= 68851 (-227)
  S99: N(NoLowComplexity)= 441781 (-1197)
  S99-2: N(NoLowComplexity)= 43508 (-80)
 End_B5_RemoveLowComplexity: 13:55:07 31/03/2021
................................................................................
 Start_B6_Trim_and_Merge: 13:55:07 31/03/2021
  ‣ S01 - Merging Summary
    Merging Rate: 30136 / 31008 (97.2%)
    Median Merged Length: 148

     31008  Pairs (31.0k)
     30136  Merged (30.1k, 97.19%)
     26916  Alignments with zero diffs (86.80%)
       442  Too many diffs (> 10) (1.43%)
        17  Fwd too short (< 64) after tail trimming (0.05%)
         0  Rev too short (< 64) after tail trimming (0.00%)
       413  No alignment found (1.33%)
         0  Alignment too short (< 20) (0.00%)
         0  Merged too short (< 100)
         0  Min Q too low (<0) (0.00%)
         4  Staggered pairs (0.01%) merged & trimmed
    114.79  Mean alignment length
    151.00  Mean merged length
      0.09  Mean fwd expected errors
      0.16  Mean rev expected errors
      0.07  Mean merged expected errors
-----
  ‣ S02 - Merging Summary
    Merging Rate: 16145 / 16538 (97.6%)
    Median Merged Length: 171

     16538  Pairs (16.5k)
     16145  Merged (16.1k, 97.62%)
     13213  Alignments with zero diffs (79.89%)
       187  Too many diffs (> 10) (1.13%)
         5  Fwd too short (< 64) after tail trimming (0.03%)
         0  Rev too short (< 64) after tail trimming (0.00%)
       200  No alignment found (1.21%)
         1  Alignment too short (< 20) (0.01%)
         0  Merged too short (< 100)
         0  Min Q too low (<0) (0.00%)
         5  Staggered pairs (0.03%) merged & trimmed
     97.88  Mean alignment length
    170.02  Mean merged length
      0.08  Mean fwd expected errors
      0.10  Mean rev expected errors
      0.07  Mean merged expected errors
-----
  ‣ S04 - Merging Summary
    Merging Rate: 25410 / 26139 (97.2%)
    Median Merged Length: 149

     26139  Pairs (26.1k)
     25410  Merged (25.4k, 97.21%)
     21461  Alignments with zero diffs (82.10%)
       400  Too many diffs (> 10) (1.53%)
        22  Fwd too short (< 64) after tail trimming (0.08%)
         1  Rev too short (< 64) after tail trimming (0.00%)
       304  No alignment found (1.16%)
         1  Alignment too short (< 20) (0.00%)
         1  Merged too short (< 100)
         0  Min Q too low (<0) (0.00%)
         3  Staggered pairs (0.01%) merged & trimmed
    109.20  Mean alignment length
    157.30  Mean merged length
      0.12  Mean fwd expected errors
      0.12  Mean rev expected errors
      0.06  Mean merged expected errors
-----
  ‣ S05 - Merging Summary
    Merging Rate: 5797 / 6208 (93.4%)
    Median Merged Length: 147

      6208  Pairs (6208)
      5797  Merged (5797, 93.38%)
      4899  Alignments with zero diffs (78.91%)
       222  Too many diffs (> 10) (3.58%)
         1  Fwd too short (< 64) after tail trimming (0.02%)
         0  Rev too short (< 64) after tail trimming (0.00%)
       186  No alignment found (3.00%)
         1  Alignment too short (< 20) (0.02%)
         1  Merged too short (< 100)
         0  Min Q too low (<0) (0.00%)
         3  Staggered pairs (0.05%) merged & trimmed
    111.73  Mean alignment length
    152.12  Mean merged length
      0.09  Mean fwd expected errors
      0.11  Mean rev expected errors
      0.06  Mean merged expected errors
-----
  ‣ S08 - Merging Summary
    Merging Rate: 4759 / 5039 (94.4%)
    Median Merged Length: 146

      5039  Pairs (5039)
      4759  Merged (4759, 94.44%)
      3960  Alignments with zero diffs (78.59%)
       162  Too many diffs (> 10) (3.21%)
        11  Fwd too short (< 64) after tail trimming (0.22%)
         0  Rev too short (< 64) after tail trimming (0.00%)
       107  No alignment found (2.12%)
         0  Alignment too short (< 20) (0.00%)
         0  Merged too short (< 100)
         0  Min Q too low (<0) (0.00%)
         1  Staggered pairs (0.02%) merged & trimmed
    115.48  Mean alignment length
    147.60  Mean merged length
      0.19  Mean fwd expected errors
      0.10  Mean rev expected errors
      0.05  Mean merged expected errors
-----
  ‣ S09 - Merging Summary
    Merging Rate: 3599 / 3898 (92.3%)
    Median Merged Length: 149

      3898  Pairs (3898)
      3599  Merged (3599, 92.33%)
      2980  Alignments with zero diffs (76.45%)
       155  Too many diffs (> 10) (3.98%)
         1  Fwd too short (< 64) after tail trimming (0.03%)
         0  Rev too short (< 64) after tail trimming (0.00%)
       143  No alignment found (3.67%)
         0  Alignment too short (< 20) (0.00%)
         0  Merged too short (< 100)
         0  Min Q too low (<0) (0.00%)
         4  Staggered pairs (0.10%) merged & trimmed
    108.93  Mean alignment length
    156.85  Mean merged length
      0.10  Mean fwd expected errors
      0.11  Mean rev expected errors
      0.07  Mean merged expected errors
-----
  ‣ S10 - Merging Summary
    Merging Rate: 16631 / 17521 (94.9%)
    Median Merged Length: 148

     17521  Pairs (17.5k)
     16631  Merged (16.6k, 94.92%)
     14046  Alignments with zero diffs (80.17%)
       357  Too many diffs (> 10) (2.04%)
        11  Fwd too short (< 64) after tail trimming (0.06%)
         1  Rev too short (< 64) after tail trimming (0.01%)
       520  No alignment found (2.97%)
         1  Alignment too short (< 20) (0.01%)
         0  Merged too short (< 100)
         0  Min Q too low (<0) (0.00%)
        19  Staggered pairs (0.11%) merged & trimmed
    111.76  Mean alignment length
    152.41  Mean merged length
      0.09  Mean fwd expected errors
      0.11  Mean rev expected errors
      0.05  Mean merged expected errors
-----
  ‣ S100 - Merging Summary
    Merging Rate: 5795 / 5945 (97.5%)
    Median Merged Length: 146

      5945  Pairs (5945)
      5795  Merged (5795, 97.48%)
      4600  Alignments with zero diffs (77.38%)
       106  Too many diffs (> 10) (1.78%)
         6  Fwd too short (< 64) after tail trimming (0.10%)
         1  Rev too short (< 64) after tail trimming (0.02%)
        37  No alignment found (0.62%)
         0  Alignment too short (< 20) (0.00%)
         0  Merged too short (< 100)
         0  Min Q too low (<0) (0.00%)
         0  Staggered pairs (0.00%) merged & trimmed
    116.13  Mean alignment length
    146.33  Mean merged length
      0.22  Mean fwd expected errors
      0.09  Mean rev expected errors
      0.05  Mean merged expected errors
-----
  ‣ S101 - Merging Summary
    Merging Rate: 15181 / 15612 (97.2%)
    Median Merged Length: 149

     15612  Pairs (15.6k)
     15181  Merged (15.2k, 97.24%)
     12978  Alignments with zero diffs (83.13%)
       149  Too many diffs (> 10) (0.95%)
         1  Fwd too short (< 64) after tail trimming (0.01%)
         0  Rev too short (< 64) after tail trimming (0.00%)
       281  No alignment found (1.80%)
         0  Alignment too short (< 20) (0.00%)
         0  Merged too short (< 100)
         0  Min Q too low (<0) (0.00%)
         0  Staggered pairs (0.00%) merged & trimmed
    109.36  Mean alignment length
    157.78  Mean merged length
      0.08  Mean fwd expected errors
      0.10  Mean rev expected errors
      0.05  Mean merged expected errors
-----
  ‣ S102 - Merging Summary
    Merging Rate: 34503 / 35677 (96.7%)
    Median Merged Length: 148

     35677  Pairs (35.7k)
     34503  Merged (34.5k, 96.71%)
     29162  Alignments with zero diffs (81.74%)
       386  Too many diffs (> 10) (1.08%)
         7  Fwd too short (< 64) after tail trimming (0.02%)
         0  Rev too short (< 64) after tail trimming (0.00%)
       776  No alignment found (2.18%)
         4  Alignment too short (< 20) (0.01%)
         1  Merged too short (< 100)
         0  Min Q too low (<0) (0.00%)
        23  Staggered pairs (0.06%) merged & trimmed
    110.31  Mean alignment length
    154.32  Mean merged length
      0.08  Mean fwd expected errors
      0.11  Mean rev expected errors
      0.06  Mean merged expected errors
-----
  ‣ S102-2 - Merging Summary
    Merging Rate: 53953 / 55005 (98.1%)
    Median Merged Length: 149

     55005  Pairs (55.0k)
     53953  Merged (54.0k, 98.09%)
     46191  Alignments with zero diffs (83.98%)
       564  Too many diffs (> 10) (1.03%)
        19  Fwd too short (< 64) after tail trimming (0.03%)
         0  Rev too short (< 64) after tail trimming (0.00%)
       468  No alignment found (0.85%)
         1  Alignment too short (< 20) (0.00%)
         0  Merged too short (< 100)
         0  Min Q too low (<0) (0.00%)
         0  Staggered pairs (0.00%) merged & trimmed
    110.97  Mean alignment length
    155.75  Mean merged length
      0.09  Mean fwd expected errors
      0.10  Mean rev expected errors
      0.06  Mean merged expected errors
-----
  ‣ S103 - Merging Summary
    Merging Rate: 12789 / 13043 (98.1%)
    Median Merged Length: 152

     13043  Pairs (13.0k)
     12789  Merged (12.8k, 98.05%)
     10906  Alignments with zero diffs (83.62%)
       116  Too many diffs (> 10) (0.89%)
         1  Fwd too short (< 64) after tail trimming (0.01%)
         2  Rev too short (< 64) after tail trimming (0.02%)
       134  No alignment found (1.03%)
         1  Alignment too short (< 20) (0.01%)
         0  Merged too short (< 100)
         0  Min Q too low (<0) (0.00%)
         1  Staggered pairs (0.01%) merged & trimmed
    108.21  Mean alignment length
    158.80  Mean merged length
      0.08  Mean fwd expected errors
      0.09  Mean rev expected errors
      0.06  Mean merged expected errors
-----
  ‣ S104 - Merging Summary
    Merging Rate: 3378 / 3439 (98.2%)
    Median Merged Length: 170

      3439  Pairs (3439)
      3378  Merged (3378, 98.23%)
      2757  Alignments with zero diffs (80.17%)
        42  Too many diffs (> 10) (1.22%)
         4  Fwd too short (< 64) after tail trimming (0.12%)
         0  Rev too short (< 64) after tail trimming (0.00%)
        15  No alignment found (0.44%)
         0  Alignment too short (< 20) (0.00%)
         0  Merged too short (< 100)
         0  Min Q too low (<0) (0.00%)
         1  Staggered pairs (0.03%) merged & trimmed
    101.97  Mean alignment length
    163.93  Mean merged length
      0.10  Mean fwd expected errors
      0.09  Mean rev expected errors
      0.07  Mean merged expected errors
-----
  ‣ S105 - Merging Summary
    Merging Rate: 11697 / 12029 (97.2%)
    Median Merged Length: 147

     12029  Pairs (12.0k)
     11697  Merged (11.7k, 97.24%)
     10006  Alignments with zero diffs (83.18%)
       132  Too many diffs (> 10) (1.10%)
       200  No alignment found (1.66%)
         0  Alignment too short (< 20) (0.00%)
         0  Merged too short (< 100)
         0  Min Q too low (<0) (0.00%)
         9  Staggered pairs (0.07%) merged & trimmed
    113.24  Mean alignment length
    150.26  Mean merged length
      0.09  Mean fwd expected errors
      0.09  Mean rev expected errors
      0.05  Mean merged expected errors
-----
  ‣ S106 - Merging Summary
    Merging Rate: 3720 / 3886 (95.7%)
    Median Merged Length: 148

      3886  Pairs (3886)
      3720  Merged (3720, 95.73%)
      3137  Alignments with zero diffs (80.73%)
        44  Too many diffs (> 10) (1.13%)
         2  Fwd too short (< 64) after tail trimming (0.05%)
         0  Rev too short (< 64) after tail trimming (0.00%)
       118  No alignment found (3.04%)
         2  Alignment too short (< 20) (0.05%)
         0  Merged too short (< 100)
         0  Min Q too low (<0) (0.00%)
         1  Staggered pairs (0.03%) merged & trimmed
    109.84  Mean alignment length
    154.48  Mean merged length
      0.09  Mean fwd expected errors
      0.10  Mean rev expected errors
      0.05  Mean merged expected errors
-----
  ‣ S107 - Merging Summary
    Merging Rate: 14469 / 14693 (98.5%)
    Median Merged Length: 157

     14693  Pairs (14.7k)
     14469  Merged (14.5k, 98.48%)
     12091  Alignments with zero diffs (82.29%)
       161  Too many diffs (> 10) (1.10%)
         3  Fwd too short (< 64) after tail trimming (0.02%)
         0  Rev too short (< 64) after tail trimming (0.00%)
        60  No alignment found (0.41%)
         0  Alignment too short (< 20) (0.00%)
         0  Merged too short (< 100)
         0  Min Q too low (<0) (0.00%)
         1  Staggered pairs (0.01%) merged & trimmed
    107.71  Mean alignment length
    159.71  Mean merged length
      0.09  Mean fwd expected errors
      0.12  Mean rev expected errors
      0.07  Mean merged expected errors
-----
  ‣ S108 - Merging Summary
    Merging Rate: 2141 / 2212 (96.8%)
    Median Merged Length: 148

      2212  Pairs (2212)
      2141  Merged (2141, 96.79%)
      1783  Alignments with zero diffs (80.61%)
        39  Too many diffs (> 10) (1.76%)
         3  Fwd too short (< 64) after tail trimming (0.14%)
         0  Rev too short (< 64) after tail trimming (0.00%)
        29  No alignment found (1.31%)
         0  Alignment too short (< 20) (0.00%)
         0  Merged too short (< 100)
         0  Min Q too low (<0) (0.00%)
         1  Staggered pairs (0.05%) merged & trimmed
    111.69  Mean alignment length
    150.84  Mean merged length
      0.09  Mean fwd expected errors
      0.09  Mean rev expected errors
      0.05  Mean merged expected errors
-----
  ‣ S109 - Merging Summary
    Merging Rate: 69 / 88 (78.4%)
    Median Merged Length: 149

        88  Pairs (88)
        69  Merged (69, 78.41%)
        57  Alignments with zero diffs (64.77%)
         6  Too many diffs (> 10) (6.82%)
         4  Fwd too short (< 64) after tail trimming (4.55%)
         0  Rev too short (< 64) after tail trimming (0.00%)
         9  No alignment found (10.23%)
         0  Alignment too short (< 20) (0.00%)
         0  Merged too short (< 100)
         0  Min Q too low (<0) (0.00%)
         0  Staggered pairs (0.00%) merged & trimmed
    108.25  Mean alignment length
    158.17  Mean merged length
      0.09  Mean fwd expected errors
      0.13  Mean rev expected errors
      0.06  Mean merged expected errors
-----
  ‣ S11 - Merging Summary
    Merging Rate: 463168 / 473262 (97.9%)
    Median Merged Length: 151

    473262  Pairs (473.3k)
    463168  Merged (463.2k, 97.87%)
    398204  Alignments with zero diffs (84.14%)
      4491  Too many diffs (> 10) (0.95%)
       191  Fwd too short (< 64) after tail trimming (0.04%)
        13  Rev too short (< 64) after tail trimming (0.00%)
      5357  No alignment found (1.13%)
        32  Alignment too short (< 20) (0.01%)
        10  Merged too short (< 100)
         0  Min Q too low (<0) (0.00%)
       276  Staggered pairs (0.06%) merged & trimmed
    101.57  Mean alignment length
    164.78  Mean merged length
      0.09  Mean fwd expected errors
      0.09  Mean rev expected errors
      0.06  Mean merged expected errors
-----
  ‣ S110 - Merging Summary
    Merging Rate: 531 / 577 (92.0%)
    Median Merged Length: 148

       577  Pairs (577)
       531  Merged (531, 92.03%)
       451  Alignments with zero diffs (78.16%)
        22  Too many diffs (> 10) (3.81%)
        16  Fwd too short (< 64) after tail trimming (2.77%)
         0  Rev too short (< 64) after tail trimming (0.00%)
         8  No alignment found (1.39%)
         0  Alignment too short (< 20) (0.00%)
         0  Merged too short (< 100)
         0  Min Q too low (<0) (0.00%)
         1  Staggered pairs (0.17%) merged & trimmed
    106.92  Mean alignment length
    158.37  Mean merged length
      0.09  Mean fwd expected errors
      0.12  Mean rev expected errors
      0.06  Mean merged expected errors
-----
  ‣ S111 - Merging Summary
    Merging Rate: 282 / 327 (86.2%)
    Median Merged Length: 171

       327  Pairs (327)
       282  Merged (282, 86.24%)
       234  Alignments with zero diffs (71.56%)
        12  Too many diffs (> 10) (3.67%)
        21  Fwd too short (< 64) after tail trimming (6.42%)
         1  Rev too short (< 64) after tail trimming (0.31%)
        11  No alignment found (3.36%)
         0  Alignment too short (< 20) (0.00%)
         0  Merged too short (< 100)
         0  Min Q too low (<0) (0.00%)
         0  Staggered pairs (0.00%) merged & trimmed
    105.30  Mean alignment length
    163.57  Mean merged length
      0.12  Mean fwd expected errors
      0.14  Mean rev expected errors
      0.08  Mean merged expected errors
-----
  ‣ S112 - Merging Summary
    Merging Rate: 82 / 137 (59.9%)
    Median Merged Length: 170

       137  Pairs (137)
        82  Merged (82, 59.85%)
        63  Alignments with zero diffs (45.99%)
        22  Too many diffs (> 10) (16.06%)
         2  Fwd too short (< 64) after tail trimming (1.46%)
         0  Rev too short (< 64) after tail trimming (0.00%)
        30  No alignment found (21.90%)
         1  Alignment too short (< 20) (0.73%)
         0  Merged too short (< 100)
         0  Min Q too low (<0) (0.00%)
         0  Staggered pairs (0.00%) merged & trimmed
    104.68  Mean alignment length
    162.72  Mean merged length
      0.20  Mean fwd expected errors
      0.26  Mean rev expected errors
      0.15  Mean merged expected errors
-----
  ‣ S113 - Merging Summary
    Merging Rate: 80 / 99 (80.8%)
    Median Merged Length: 147

        99  Pairs (99)
        80  Merged (80, 80.81%)
        66  Alignments with zero diffs (66.67%)
         2  Too many diffs (> 10) (2.02%)
        11  Fwd too short (< 64) after tail trimming (11.11%)
         1  Rev too short (< 64) after tail trimming (1.01%)
         5  No alignment found (5.05%)
         0  Alignment too short (< 20) (0.00%)
         0  Merged too short (< 100)
         0  Min Q too low (<0) (0.00%)
         0  Staggered pairs (0.00%) merged & trimmed
    111.09  Mean alignment length
    154.00  Mean merged length
      0.19  Mean fwd expected errors
      0.16  Mean rev expected errors
      0.07  Mean merged expected errors
-----
  ‣ S13 - Merging Summary
    Merging Rate: 8624 / 8852 (97.4%)
    Median Merged Length: 149

      8852  Pairs (8852)
      8624  Merged (8624, 97.42%)
      6948  Alignments with zero diffs (78.49%)
       114  Too many diffs (> 10) (1.29%)
        27  Fwd too short (< 64) after tail trimming (0.31%)
         0  Rev too short (< 64) after tail trimming (0.00%)
        87  No alignment found (0.98%)
         0  Alignment too short (< 20) (0.00%)
         0  Merged too short (< 100)
         0  Min Q too low (<0) (0.00%)
        46  Staggered pairs (0.52%) merged & trimmed
    107.45  Mean alignment length
    154.75  Mean merged length
      0.10  Mean fwd expected errors
      0.09  Mean rev expected errors
      0.06  Mean merged expected errors
-----
  ‣ S14 - Merging Summary
    Merging Rate: 644468 / 656967 (98.1%)
    Median Merged Length: 148

    656967  Pairs (657.0k)
    644468  Merged (644.5k, 98.10%)
    545073  Alignments with zero diffs (82.97%)
      6824  Too many diffs (> 10) (1.04%)
       295  Fwd too short (< 64) after tail trimming (0.04%)
        22  Rev too short (< 64) after tail trimming (0.00%)
      5286  No alignment found (0.80%)
        40  Alignment too short (< 20) (0.01%)
        32  Merged too short (< 100)
         0  Min Q too low (<0) (0.00%)
       351  Staggered pairs (0.05%) merged & trimmed
    111.10  Mean alignment length
    153.16  Mean merged length
      0.09  Mean fwd expected errors
      0.10  Mean rev expected errors
      0.05  Mean merged expected errors
-----
  ‣ S16 - Merging Summary
    Merging Rate: 500226 / 510799 (97.9%)
    Median Merged Length: 149

    510799  Pairs (510.8k)
    500226  Merged (500.2k, 97.93%)
    421337  Alignments with zero diffs (82.49%)
      5009  Too many diffs (> 10) (0.98%)
        64  Fwd too short (< 64) after tail trimming (0.01%)
        18  Rev too short (< 64) after tail trimming (0.00%)
      5445  No alignment found (1.07%)
        11  Alignment too short (< 20) (0.00%)
        26  Merged too short (< 100)
         0  Min Q too low (<0) (0.00%)
       959  Staggered pairs (0.19%) merged & trimmed
    106.25  Mean alignment length
    159.23  Mean merged length
      0.08  Mean fwd expected errors
      0.10  Mean rev expected errors
      0.06  Mean merged expected errors
-----
  ‣ S17 - Merging Summary
    Merging Rate: 977774 / 990940 (98.7%)
    Median Merged Length: 147

    990940  Pairs (990.9k)
    977774  Merged (977.8k, 98.67%)
    813906  Alignments with zero diffs (82.13%)
      9818  Too many diffs (> 10) (0.99%)
       167  Fwd too short (< 64) after tail trimming (0.02%)
        69  Rev too short (< 64) after tail trimming (0.01%)
      3002  No alignment found (0.30%)
         4  Alignment too short (< 20) (0.00%)
       106  Merged too short (< 100)
         0  Min Q too low (<0) (0.00%)
      1644  Staggered pairs (0.17%) merged & trimmed
    111.61  Mean alignment length
    150.59  Mean merged length
      0.08  Mean fwd expected errors
      0.09  Mean rev expected errors
      0.05  Mean merged expected errors
-----
  ‣ S19 - Merging Summary
    Merging Rate: 27628 / 28094 (98.3%)
    Median Merged Length: 147

     28094  Pairs (28.1k)
     27628  Merged (27.6k, 98.34%)
     23362  Alignments with zero diffs (83.16%)
       271  Too many diffs (> 10) (0.96%)
        20  Fwd too short (< 64) after tail trimming (0.07%)
         1  Rev too short (< 64) after tail trimming (0.00%)
       171  No alignment found (0.61%)
         2  Alignment too short (< 20) (0.01%)
         1  Merged too short (< 100)
         0  Min Q too low (<0) (0.00%)
        28  Staggered pairs (0.10%) merged & trimmed
    111.17  Mean alignment length
    152.43  Mean merged length
      0.09  Mean fwd expected errors
      0.09  Mean rev expected errors
      0.05  Mean merged expected errors
-----
  ‣ S22 - Merging Summary
    Merging Rate: 3702 / 3986 (92.9%)
    Median Merged Length: 148

      3986  Pairs (3986)
      3702  Merged (3702, 92.88%)
      3211  Alignments with zero diffs (80.56%)
        48  Too many diffs (> 10) (1.20%)
         1  Fwd too short (< 64) after tail trimming (0.03%)
         0  Rev too short (< 64) after tail trimming (0.00%)
       232  No alignment found (5.82%)
         3  Alignment too short (< 20) (0.08%)
         0  Merged too short (< 100)
         0  Min Q too low (<0) (0.00%)
         1  Staggered pairs (0.03%) merged & trimmed
    106.91  Mean alignment length
    158.45  Mean merged length
      0.08  Mean fwd expected errors
      0.09  Mean rev expected errors
      0.05  Mean merged expected errors
-----
  ‣ S25 - Merging Summary
    Merging Rate: 327821 / 339073 (96.7%)
    Median Merged Length: 148

    339073  Pairs (339.1k)
    327821  Merged (327.8k, 96.68%)
    273428  Alignments with zero diffs (80.64%)
      3600  Too many diffs (> 10) (1.06%)
       514  Fwd too short (< 64) after tail trimming (0.15%)
        23  Rev too short (< 64) after tail trimming (0.01%)
      7049  No alignment found (2.08%)
        24  Alignment too short (< 20) (0.01%)
        42  Merged too short (< 100)
         0  Min Q too low (<0) (0.00%)
       527  Staggered pairs (0.16%) merged & trimmed
    113.70  Mean alignment length
    149.79  Mean merged length
      0.09  Mean fwd expected errors
      0.12  Mean rev expected errors
      0.05  Mean merged expected errors
-----
  ‣ S26 - Merging Summary
    Merging Rate: 89500 / 92735 (96.5%)
    Median Merged Length: 148

     92735  Pairs (92.7k)
     89500  Merged (89.5k, 96.51%)
     76930  Alignments with zero diffs (82.96%)
       784  Too many diffs (> 10) (0.85%)
       194  Fwd too short (< 64) after tail trimming (0.21%)
        15  Rev too short (< 64) after tail trimming (0.02%)
      2226  No alignment found (2.40%)
         8  Alignment too short (< 20) (0.01%)
         8  Merged too short (< 100)
         0  Min Q too low (<0) (0.00%)
        34  Staggered pairs (0.04%) merged & trimmed
    111.75  Mean alignment length
    152.65  Mean merged length
      0.09  Mean fwd expected errors
      0.09  Mean rev expected errors
      0.05  Mean merged expected errors
-----
  ‣ S27 - Merging Summary
    Merging Rate: 5218 / 5390 (96.8%)
    Median Merged Length: 147

      5390  Pairs (5390)
      5218  Merged (5218, 96.81%)
      4568  Alignments with zero diffs (84.75%)
        76  Too many diffs (> 10) (1.41%)
        19  Fwd too short (< 64) after tail trimming (0.35%)
         0  Rev too short (< 64) after tail trimming (0.00%)
        77  No alignment found (1.43%)
         0  Alignment too short (< 20) (0.00%)
         0  Merged too short (< 100)
         0  Min Q too low (<0) (0.00%)
         3  Staggered pairs (0.06%) merged & trimmed
    114.40  Mean alignment length
    148.71  Mean merged length
      0.10  Mean fwd expected errors
      0.09  Mean rev expected errors
      0.05  Mean merged expected errors
-----
  ‣ S28 - Merging Summary
    Merging Rate: 26571 / 26999 (98.4%)
    Median Merged Length: 152

     26999  Pairs (27.0k)
     26571  Merged (26.6k, 98.41%)
     22089  Alignments with zero diffs (81.81%)
       253  Too many diffs (> 10) (0.94%)
         3  Fwd too short (< 64) after tail trimming (0.01%)
         1  Rev too short (< 64) after tail trimming (0.00%)
       170  No alignment found (0.63%)
         1  Alignment too short (< 20) (0.00%)
         0  Merged too short (< 100)
         0  Min Q too low (<0) (0.00%)
        11  Staggered pairs (0.04%) merged & trimmed
    109.92  Mean alignment length
    157.33  Mean merged length
      0.08  Mean fwd expected errors
      0.10  Mean rev expected errors
      0.06  Mean merged expected errors
-----
  ‣ S29 - Merging Summary
    Merging Rate: 22159 / 22764 (97.3%)
    Median Merged Length: 148

     22764  Pairs (22.8k)
     22159  Merged (22.2k, 97.34%)
     18974  Alignments with zero diffs (83.35%)
       261  Too many diffs (> 10) (1.15%)
        10  Fwd too short (< 64) after tail trimming (0.04%)
         1  Rev too short (< 64) after tail trimming (0.00%)
       331  No alignment found (1.45%)
         1  Alignment too short (< 20) (0.00%)
         1  Merged too short (< 100)
         0  Min Q too low (<0) (0.00%)
        18  Staggered pairs (0.08%) merged & trimmed
    109.73  Mean alignment length
    155.26  Mean merged length
      0.09  Mean fwd expected errors
      0.09  Mean rev expected errors
      0.05  Mean merged expected errors
-----
  ‣ S33 - Merging Summary
    Merging Rate: 33049 / 33754 (97.9%)
    Median Merged Length: 173

     33754  Pairs (33.8k)
     33049  Merged (33.0k, 97.91%)
     27550  Alignments with zero diffs (81.62%)
       311  Too many diffs (> 10) (0.92%)
        68  Fwd too short (< 64) after tail trimming (0.20%)
         4  Rev too short (< 64) after tail trimming (0.01%)
       320  No alignment found (0.95%)
         2  Alignment too short (< 20) (0.01%)
         0  Merged too short (< 100)
         0  Min Q too low (<0) (0.00%)
         2  Staggered pairs (0.01%) merged & trimmed
     94.66  Mean alignment length
    174.92  Mean merged length
      0.09  Mean fwd expected errors
      0.10  Mean rev expected errors
      0.08  Mean merged expected errors
-----
  ‣ S35 - Merging Summary
    Merging Rate: 5942 / 6271 (94.8%)
    Median Merged Length: 147

      6271  Pairs (6271)
      5942  Merged (5942, 94.75%)
      4916  Alignments with zero diffs (78.39%)
        81  Too many diffs (> 10) (1.29%)
        33  Fwd too short (< 64) after tail trimming (0.53%)
         1  Rev too short (< 64) after tail trimming (0.02%)
       211  No alignment found (3.36%)
         0  Alignment too short (< 20) (0.00%)
         3  Merged too short (< 100)
         0  Min Q too low (<0) (0.00%)
         5  Staggered pairs (0.08%) merged & trimmed
    113.04  Mean alignment length
    150.59  Mean merged length
      0.09  Mean fwd expected errors
      0.11  Mean rev expected errors
      0.06  Mean merged expected errors
-----
  ‣ S37 - Merging Summary
    Merging Rate: 51 / 86 (59.3%)
    Median Merged Length: 149

        86  Pairs (86)
        51  Merged (51, 59.30%)
        28  Alignments with zero diffs (32.56%)
        17  Too many diffs (> 10) (19.77%)
         2  Fwd too short (< 64) after tail trimming (2.33%)
         0  Rev too short (< 64) after tail trimming (0.00%)
        16  No alignment found (18.60%)
         0  Alignment too short (< 20) (0.00%)
         0  Merged too short (< 100)
         0  Min Q too low (<0) (0.00%)
         0  Staggered pairs (0.00%) merged & trimmed
    106.06  Mean alignment length
    159.71  Mean merged length
      0.24  Mean fwd expected errors
      0.41  Mean rev expected errors
      0.19  Mean merged expected errors
-----
  ‣ S38 - Merging Summary
    Merging Rate: 21269 / 21739 (97.8%)
    Median Merged Length: 161

     21739  Pairs (21.7k)
     21269  Merged (21.3k, 97.84%)
     17961  Alignments with zero diffs (82.62%)
       247  Too many diffs (> 10) (1.14%)
         1  Fwd too short (< 64) after tail trimming (0.00%)
         0  Rev too short (< 64) after tail trimming (0.00%)
       220  No alignment found (1.01%)
         1  Alignment too short (< 20) (0.00%)
         1  Merged too short (< 100)
         0  Min Q too low (<0) (0.00%)
        11  Staggered pairs (0.05%) merged & trimmed
    106.64  Mean alignment length
    160.18  Mean merged length
      0.08  Mean fwd expected errors
      0.10  Mean rev expected errors
      0.06  Mean merged expected errors
-----
  ‣ S39 - Merging Summary
    Merging Rate: 5207 / 5473 (95.1%)
    Median Merged Length: 147

      5473  Pairs (5473)
      5207  Merged (5207, 95.14%)
      4223  Alignments with zero diffs (77.16%)
       130  Too many diffs (> 10) (2.38%)
         8  Fwd too short (< 64) after tail trimming (0.15%)
         0  Rev too short (< 64) after tail trimming (0.00%)
       128  No alignment found (2.34%)
         0  Alignment too short (< 20) (0.00%)
         0  Merged too short (< 100)
         0  Min Q too low (<0) (0.00%)
         7  Staggered pairs (0.13%) merged & trimmed
    113.85  Mean alignment length
    147.08  Mean merged length
      0.10  Mean fwd expected errors
      0.13  Mean rev expected errors
      0.06  Mean merged expected errors
-----
  ‣ S40 - Merging Summary
    Merging Rate: 21352 / 21913 (97.4%)
    Median Merged Length: 148

     21913  Pairs (21.9k)
     21352  Merged (21.4k, 97.44%)
     18119  Alignments with zero diffs (82.69%)
       231  Too many diffs (> 10) (1.05%)
        26  Fwd too short (< 64) after tail trimming (0.12%)
         1  Rev too short (< 64) after tail trimming (0.00%)
       301  No alignment found (1.37%)
         0  Alignment too short (< 20) (0.00%)
         2  Merged too short (< 100)
         0  Min Q too low (<0) (0.00%)
        10  Staggered pairs (0.05%) merged & trimmed
    109.87  Mean alignment length
    155.65  Mean merged length
      0.09  Mean fwd expected errors
      0.09  Mean rev expected errors
      0.05  Mean merged expected errors
-----
  ‣ S41 - Merging Summary
    Merging Rate: 69053 / 70494 (98.0%)
    Median Merged Length: 151

     70494  Pairs (70.5k)
     69053  Merged (69.1k, 97.96%)
     58791  Alignments with zero diffs (83.40%)
       713  Too many diffs (> 10) (1.01%)
        33  Fwd too short (< 64) after tail trimming (0.05%)
         4  Rev too short (< 64) after tail trimming (0.01%)
       687  No alignment found (0.97%)
         3  Alignment too short (< 20) (0.00%)
         1  Merged too short (< 100)
         0  Min Q too low (<0) (0.00%)
        19  Staggered pairs (0.03%) merged & trimmed
    108.27  Mean alignment length
    158.31  Mean merged length
      0.08  Mean fwd expected errors
      0.09  Mean rev expected errors
      0.06  Mean merged expected errors
-----
  ‣ S42 - Merging Summary
    Merging Rate: 2692 / 2764 (97.4%)
    Median Merged Length: 147

      2764  Pairs (2764)
      2692  Merged (2692, 97.40%)
      2257  Alignments with zero diffs (81.66%)
        26  Too many diffs (> 10) (0.94%)
        46  No alignment found (1.66%)
         0  Alignment too short (< 20) (0.00%)
         0  Merged too short (< 100)
         0  Min Q too low (<0) (0.00%)
         0  Staggered pairs (0.00%) merged & trimmed
    111.35  Mean alignment length
    151.90  Mean merged length
      0.09  Mean fwd expected errors
      0.10  Mean rev expected errors
      0.05  Mean merged expected errors
-----
  ‣ S43 - Merging Summary
    Merging Rate: 89741 / 91706 (97.9%)
    Median Merged Length: 149

     91706  Pairs (91.7k)
     89741  Merged (89.7k, 97.86%)
     75719  Alignments with zero diffs (82.57%)
       840  Too many diffs (> 10) (0.92%)
         5  Fwd too short (< 64) after tail trimming (0.01%)
         0  Rev too short (< 64) after tail trimming (0.00%)
      1115  No alignment found (1.22%)
         4  Alignment too short (< 20) (0.00%)
         1  Merged too short (< 100)
         0  Min Q too low (<0) (0.00%)
        23  Staggered pairs (0.03%) merged & trimmed
    105.13  Mean alignment length
    161.00  Mean merged length
      0.09  Mean fwd expected errors
      0.10  Mean rev expected errors
      0.06  Mean merged expected errors
-----
  ‣ S44 - Merging Summary
    Merging Rate: 310111 / 314967 (98.5%)
    Median Merged Length: 149

    314967  Pairs (315.0k)
    310111  Merged (310.1k, 98.46%)
    261140  Alignments with zero diffs (82.91%)
      2846  Too many diffs (> 10) (0.90%)
       100  Fwd too short (< 64) after tail trimming (0.03%)
         5  Rev too short (< 64) after tail trimming (0.00%)
      1869  No alignment found (0.59%)
        28  Alignment too short (< 20) (0.01%)
         8  Merged too short (< 100)
         0  Min Q too low (<0) (0.00%)
       412  Staggered pairs (0.13%) merged & trimmed
    110.26  Mean alignment length
    154.64  Mean merged length
      0.08  Mean fwd expected errors
      0.10  Mean rev expected errors
      0.06  Mean merged expected errors
-----
  ‣ S45 - Merging Summary
    Merging Rate: 99514 / 102432 (97.2%)
    Median Merged Length: 148

    102432  Pairs (102.4k)
     99514  Merged (99.5k, 97.15%)
     84772  Alignments with zero diffs (82.76%)
       998  Too many diffs (> 10) (0.97%)
        19  Fwd too short (< 64) after tail trimming (0.02%)
         0  Rev too short (< 64) after tail trimming (0.00%)
      1892  No alignment found (1.85%)
         8  Alignment too short (< 20) (0.01%)
         1  Merged too short (< 100)
         0  Min Q too low (<0) (0.00%)
        36  Staggered pairs (0.04%) merged & trimmed
    111.50  Mean alignment length
    153.36  Mean merged length
      0.08  Mean fwd expected errors
      0.11  Mean rev expected errors
      0.05  Mean merged expected errors
-----
  ‣ S46 - Merging Summary
    Merging Rate: 24692 / 25481 (96.9%)
    Median Merged Length: 148

     25481  Pairs (25.5k)
     24692  Merged (24.7k, 96.90%
